# Supplementary material for: Pharmacological Interaction of Quercetin Derivatives of Tilia americana and Clinical Drugs in Experimental Fibromyalgia
Source: Metabolites. 2022 Sep 28;12(10):916. doi: 10.3390/metabo12100916 (PMC9607183; doi:10.3390/metabo12100916)
Supplement: Supplementary file 1 [file metabolites-12-00916-s001.zip]

Archive with 1 entries (1 files):
- metabolites-1875471-supplementary.pdf
